# Supplementary material for: The inflated mitochondrial genomes of siphonous green algae reflect processes driving expansion of noncoding DNA and proliferation of introns
Source: PeerJ. 2020 Jan 3;8:e8273. doi: 10.7717/peerj.8273 (PMC6944098; doi:10.7717/peerj.8273)
Supplement: Supplemental Information 3 [file peerj-08-8273-s003.zip]

Archive with 5 entries (5 files):
- 1_alignment.fasta
- 2_alignment.fasta
- 3_alignment.fasta
- 4_alignment.fasta
- 5_alignment.fasta
