# Supplementary material for: The inflated mitochondrial genomes of siphonous green algae reflect processes driving expansion of noncoding DNA and proliferation of introns
Source: PeerJ. 2020 Jan 3;8:e8273. doi: 10.7717/peerj.8273 (PMC6944098; doi:10.7717/peerj.8273)
Supplement: Supplemental Information 3 [file peerj-08-8273-s003.zip › 1_alignment.fasta]

>atp61_II mitochondrial genome
ATGTGCGGGGTTAAGCCTCCCGTTTTCGATGGGATTTTTATCCTGGGCGACCGTTAGGTTGCCTTTAGTTTCGGTATAGTAGAGAGAACTGCCGAAGTCTTAACAC-TACCCCGCCGGGAA--------------TCCGCAGCCCGTGAGGGCACATGGGGGAACATAGCATGTGTTAAATGCGAGCATAAGGGTGTTTCGTCCCACGAAA-GTGGTGCCCAAGAATACTTGCTAGACTGCTCATCTGGTCACAGAGATGTGACACGAGGTAGCCTCTGTTTACAGATAACCACCAATAGAACAACATTGA-----TTCTATTGAACCGGAAGCCTCGAGTAGGGTTAACCTGGATTGGTGAATCTAGAAAAGTTGGTTTAAATCGACCCCTGGTGATAGCAAGCGAATGTATGCCAGCGTGAATACTGATTTCGTTTGGAGTTTCAGCGAAATGATCTCTCAGTATTCTGACGACACGCGCCTGGTGTGATA--CAAAGTAT---AACGTGCACTAGGCGTCAGCATCGTGG-AAAAATTCGAAAGGACACTCCTACCAGATATCGCAAGCACTAGAGGCAATACCGGTGATACCATA-ACACTTACCACTGTCCAAGTCGTTAGACCAGTGGAAAATATGGAAACAGAGGGCCCGTAGTACCCGCCTCCTCGAGCGAG----------------------------TCATTCGCTGTTTGTAAAAGGGAAGGGGTCTAGGTCATAAATGTT------------TCCCCTGGGTAGGTTTAAAGGGCCGGTCGTTTCAATTTGTGTAACGTCAGCAAAAA---------------TTGGAATATTTTTACAGTGT------------GAAAACTTGCAAAGCCAAAGGGTCTTCGACCCTTCGGTT---------------------------------------------------------------------------------------------GTGTAGAAAAACAAATAGATGACGTGAGAGCCGTGTGACGGGCAACTGTCTCGCACGGTTCGGTGGGAGCTCGAGTAAAGGATAATTAAGCTCGTAAAGTGTGCTTGCACGCAAGCACATAAGCTCAAAAGTGGCCACCTTATGGTCAAAAGTGACTAGGCTTAAGGTTCATCTTATCCCGAAAGTTCGACCCGATCCATGGGGTCTTTTGTGGCAATCCCGCTTCAGCTATGCAGGTTTGAGCATTGCGATGACCTGGAGTTGGGAAAGTGGTTCCTGCAGCTTAGGTGAACGAACCCAAAAAAGGGTGCCTGTATATTATAAGGAGCATTTAGTGCGCTCCGCGCACAATTGCTGGGTCGTAGCACCGGGGGTATATGAGTACTATATTATAGAGTGGAAAAAAGGACCCCTACTCGCGGAATCCGCTAAAGATCACGCCAACCCAAATAGGTTATACTTAGGGAAGCTTCTGTGAACTGTGCGAGAACGAAGGAGGACAACCACGATGACGGAGCTTCAAAAATGAAGTGCCGTTAGGAGATGGACGGAAAACCTCACGGCGAATACAACCGCCGGTGTGGGAATGTAGTCCTGTCACTTCTAAAGCGGGCCTATTTTGCCGAGAATCCGGCGCAGCGAAGCCGCGCCATTTTTTATATGACTCTGCATATTTAGTTCGATAATAATAGGCTTAGCCACCTTAATTTCTGGAACATATGGGCAGTTTGTAAAGCACTTTTTAGACTCCTCTGAGTTTTCTTCTACTTCTATTTGTCCTGCAGGGCACCATAAGCCTGCACCGCCCAAGATAAATATATAAGTGATCTTCAAGGTTGTTTCACCACCTCCTTCGGCTTTAGGCCGAAGGCCCTCCATTTATAAAATTATTTTACTATGGTCTAACTCCGCCTAGGCAAGCGGCAACCCGAGGCTTACTTGTATAGGTTGGGATATTGGACAGGCGGGCTAATCATGCGTGGAAGACAATTGCGCGAAAAAAATTCAATGGGTAAACTTCAATAGGCCGATACTTGGGGGGATATGAGCTTTCTAAACGCTAGTCCCGAAAACTTGTGGTTTTTTAAAAATTCAGCACAGCGGATTCCACTTGGACGAACCCGAGTGACAACCCCACGCATGGGCCCCGAGGCACCCAAGGGCTCAGCGGTTTGCGTTCAGCGGTTCGCGGTCACGAGCGAGGTGAACTCCCTTCGGGTGAGAGCGGAGCAAGCGGCCCCCCGCGGGGCTTCGAAGACCCACGGCTAGCGCCGGTGCTGCCGAACTTGCTGGGTGGAGCGGTTCGCTCACAACTGTGTTGCCTTCGGGTGACCTGTAGGGCCCGTAGGGCGTAGCGCCCGTAGGGCCTTCGCATCAAAGATGGTAGGTGCTTGCACGAAGCGGCTCACTAGGTTCGCACCCCTTCGGGTCCTTGTGCTTGCACACAAGTGTGCAAGCACCCTCGACGCAAACCGAAGGTGCAAGCACCTACAGCGGCTTCGCACCCGCTACGCCCTTCGGGTTCGCTTGCTTAGCCAGCGGAGAAGCAAGAGAATAAGCAAGGACTTCGATCACAAAGTGACCCGAAGCCCGGTTCCAGAAGCTAAGAAGGAAGTGGGAGCCGTATGATGCGAAAGTATCATGTACGGTTCTGAGGGAAGGCTTTAACAAACCAATGGAACTCCGCGCATATCGCCTAGAGTATAGCTCGGGGTCACTCAAATAGTTCGTTACTGGGAGCCGTTAGGCCAAAGGCCCGGGGCGTTTTCACTCGCCAAGCAAGCGAAAATGGCTTTCCATGCGCCCAAAACACTTCGCAAGCGAATAAGGCCCCGTGGGTT
>nad72_II mitochondrial genome
--------------------------------------------GGGCGACCGTTAGATTGCCTCTAGTTTTGGTATAGTAGAGAGAACTGCTGAGGTCAAAACACTTACCCTGTCGGGAAACTTTATTGCATATCCGACAGCCTGTGAAGGCACATAGGGGAACATAGCAGGTGTTTAAAGCGAGTATGAGGGTGTTTCGTCCCACAAAATGTGGTGCCTAAGAGGGCTTGCTAGACCGCTAATCTGATCACAGA------ATTTGAAATGAATTTAATGTGAACAAGGATAAAGATGAACCAATAATAGAAATTTTCTATTAGATCTGAATCCTTGAGTAGGGTGAACCTGAATTGGTCAATCTAAAGAATTTGGTTTTATTCGACCCCTAGTTATAACAAACGAATGTACGCTATGGAGATTCCTGACCTCGTAGGTCCCCACGACGAGGTTATCTCTCAGGAATCAGATGACACGTGCCGAGTATGACATCCAAAGTACTTAAGGAGATGTGACGCATCAGTCCCGTGGAAAAAACTTGAAAGGACACTCCTACCAGATAAATGAAGCACTAAAGGCAATACCGGTGAGACCATGTACGCTTAAGACTATGCAAAT---------AGTTGAAAATATGGAGACAGAGGACTTGTAGTACCCGCCTACTCGAAAGAGAGCTAGTAATAGTAAAGCACCAATGAGAAGTTTTCTGATTGGTAGCCGGGAAGGAGTCTAGGTCTGAAATGTTTGAATGTCTATCTTCCCCGGGGACGGTAAATGGG-------------TTCGTGTAACGACGGTCAAAAGATGACGATCGAGACTTGCCATATTGGTACAGCGCTCTTACTTCCTAAGAGGGTCAAAGAATCGAAGATTCTTCGAATCTACAATTCGGAGGAATCGTCTTTGACAGGAGGTAGACGCCCGATCCAAACTTCCAAAGGTTCTGGAATCGAAGATGTGCAGATTCGAAGAATCTTCGGAATCGTAGTAGAACGAATAAATGACGTGAGAGCCGTGTGATGGGTAACTATCTCGCAGGGTTCGGCGAGAGCTCGAGTAAGGA-----------------------------------------------------------------CAAAAAAGAGGAAG-----------GATCGTCCCGAAAGTTCGACTCGAT-------------------------------------------------------------------------------------------------------------------------------------------------------------------------------------------------------------------------------------------------------------------------------------------------------------------------------------------------------------------------------------------------------------------------------------------------------------------------------------------------------------------------------------------------------------------------------------------------------------------------------------------------------------------------------------------------------------------------------------------------------------------------------------------------------------------------------------------------------------------------------------------------------------------------------------------------------------------------------------------------------------------------------------------------------------------------------------------------------------------------------------------------------------------------------------------------------------------------------------------------------------------------------------------------------------------------------------------------------------------------------------------------------------------------------------------------------------------------------------------------------------------------------------------------------------------------------------------------------------------------------------------------------------------------------------------------------------
