# Supplementary material for: The inflated mitochondrial genomes of siphonous green algae reflect processes driving expansion of noncoding DNA and proliferation of introns
Source: PeerJ. 2020 Jan 3;8:e8273. doi: 10.7717/peerj.8273 (PMC6944098; doi:10.7717/peerj.8273)
Supplement: Supplemental Information 3 [file peerj-08-8273-s003.zip › 2_alignment.fasta]

>cox31_II mitochondrial genome
---GGGCGACCGTTAGTTTGATAACAATGACTAGGAGTTTACTGCAACGAATAGAGATCAGAGACCACCCATACTTCT---------------------------------------------AGTTGATCGACGATCCTACTGATCCGCACACTTGATAACCTTT--------------------------GTGGGGGAAAAAAACCCTACGGGAAAAATAGCATGTCACGAAAGGGAATCACTAGAGGCCAATAGTGGT--------------------------------------------------------------------------------------------------------------GGTCACGAACCTAGTGAGTGCCCC---------------------------ACGATGAAAGCCCCTGGTTTCCGAGTGTTCCTCCTTATGC------------------------------------------------------------GAAGGCAAATGGG----------------------------------------------------------------------------------------TTATCC-TGAACGTTAGTCGGGCTAAAAGAATATG-----AATATCTAGGCTAGCGCG-------------------TGGCTTTCGGGCCGAACACAGATGTGGCTTCTTTGA--------------------------TTCGTGTAGATTCCAGGC-------------------------------------------------------------------------------------------------------------------------------ACTGAATCCGGTGGAAGGA-ATGC---------------------------------------------------------------------------GCCTATCTACTTCGTAGTGACAAC-------------------------------------------------------A-AGATTTAAACGTGCGCCAAAGGCCT--------------------------------------------------------------------------------------------------------------------------------------------------------------------------------------------------------------------------------------------------------------------------------TCAGTCACCA----------------CTCGGTGAAGAAGCTTCGCAGAGGAATGGTCTGAAGGCGCTGCACAGAGCAGCGCAAGGACCGAAGGATTGTTATCGATAACCGGTGATATCTAGGGGGTTCGCGAAGAACTGAAACTTCTTTGAAGCCTTCGGTTTCAAGGGAGCTGCTCCGCGACCAACTTTACCCTAGAGGACGGAGGACTTGTAGTAGATACAAGAA----TCGAAGGAGTCTAAGTAGCACCGATTACGGCCGGTACGTCA--------------------------------------------------------------------------CTTGAGTGCCAAAGGGCAAAGC--------------------GGTTTGCGTT-----------------------------------------------------------------------------------------------ACGTAGTG-----------------------------------------------------------------------------------------------------------------------------------------------------------------------------------------------------------------------------------------------------------------------------------------------------------------------------------------------------------------------------------------------------------------------------------------------------------AGGAGCGGTGTGCTTCG-----------------------------------------------------CAACCGGTCACGGCCCTCATAGCGC------------------------------------------------------------------------------------------------------------------------------------------------------------------------------------------------------------------------------TAT------------------------------------------------------------------------------------GATTTGTTTTTGCGAAGCGTC----------------------------------------------------------------------------------------------------------------------------------------------------------------------------------------------------------------------------------------------------------------------------------------------------------------------------------------------------------------------------------------------GATGGCTAAGCGA-----------------------------------------------------------------------------------------------------------------------------------------------------------------------------------------------------------------------------------------------------------------------------------------------------------------------------------TACAAGGTTAACCGCT--------------AAGCCGTTTAGTTAT--------------------------------------------------------------------------------------------------------------------------------------------------------------------------------------------------------------------------------------------------------------------------AGTAAGCATCTAATAGCGAAGTGTCC-------------------------------------------------------------------------------------------------------------------------------------------------------------------------------------------------------------------------------------------------------------------------------------------------------------CCAAAGG---------TGATAAG--------------------------------------GTTCAAACCAGAGAG--------------------------------------------------------------------------------------------------------------------------------------------------------------------------------GCTCAAGTTGGAGAGCCGTGTGATGGGTAACTATCTCGCATGGTTCGGCGAGGGCTTGAGTAGACC------------------------------------------------------------------------------------------------------------------------------------------TATGTGGG-----------GCTGTCACCA----GAAGGGAGATAGTCAAGTTTTGGGCAACTTTCCACTCGAT
>nad22_II mitochondrial genome
-AAAGGCGACCATGAGCTAGGTAACAATCATTAAACGTATACTATAACGAATAAAGATCAGAGACCACAACT----------------------------------------------------------------------GGATCTACACACGTGACAAACCT---------------------------GTATGGGGAAAAAACCCATCAGGGAAAACAGCATGTCATGAAAGGGAATGATTGA------------------------------------------------------------------------------------------------------------------------------TTTAAATTTTA-------------------------------------------------------TTTCCGAGTG-TGAGCCTTACGC------------------------------------------------------------GAAGGCGAATGGG----------------------------------------------------------------------------------------TAATTCGTGAACGTGAGACATCTGGCGGGCTAATCCTCCCGATAGATGGGCTACCGC--------------------TGGAAGGGACCCCATAAACAGTTATGCTTCTTTTG---------------------------TTAGTGATGATTAGATGC-------------------------------------------------------------------------------------------------------------------------------ACTAAACACTATGGAAAAGCAAGC---------------------------------------------------------------------------GCCTACCTAAATTTTAGGGAAAGG-------------------------------------------------------ATGAGTCGAAGCGCGCGCGAAAAGCCT--------------------------------------------------------------------------------------------------------------------------------------------------------------------------------------------------------------------------------------------------------------------------------TCAATCACCGGGAACCGCTTAGCCCTAAAGGTGAGGAAGCTTCGCGGGGGAGAAT---------------------------AGGGTCGAGCTCGTGTTACCGAGAAGCGGTGAACTCTATTAGGGCTGCCA---------------------------------------------------C-------CCGTAGAGGACTGATCATCCGTAGTAGATCTAAGAA-----CGGAACGAAGGGAGGAGTATCGACTAAAGCCGATACATTA--------------------------------------------------------------------------TTTAGGTGCCCAAGGGTCGAAT--------------------AGCTCCTGGTGCTGGCGCGCAACTTTTGCGC-------------------------------------------------------------------GCACTTAGTGGAAGCTGGAGGGG----------CGTGCTAAAGCAATAAATAAGGAAAATAACTGGCTTTTGGCATGA-------------------------------------------------------------------------------------------------------------------------ACACTGATGGGAACGATC------CCCCCCGGCCTGAGGCGGTTGGTCCGC----------------------------------------------------------------------------------------------------------------------------------------CCCGAAGGGGG--------------------------------------------------------CGGAGGGTGCTGGGGTGGCCAC-----------------------------------------------------TTTCCGGGCTTCGCCATCCAACCCCAAGGGC-----------------------------------------------------------------------------------------------------------------------------------------------------GGCCCCGCAGG-----GCTTTCCGCACGCGCGACCGAAGCAAGTCGCCAGTGAACGGGGCCTGCTACTCT------------------------------------------------------------------------------------TATTCGCTTGCGAAGCAAGCG-------------------------------------------------------------------------------------------------------------------------------------------------------------------------------------------------------------------------------------------------------------------------------------------------------------------------------------------AACACCAGGCACC-----------------------------------TGTGATGACCGGGAACCGAAGGGC-GTAGCGGTTCGAACTGCAGGTTAA----CCTTCGGTTCCCGGTCTTCAGACCTGTTGGGCCCGTAGGGCGTAGCGCCCGTAG------------------------------GGCCTTCGCATCAAAGATGGTGGGTGCTTGCACCTTCGGTCCTCGACGCAAACCGAAGGTGCAAGCACCTACAGGTGCTTCGCACCCGAAGGGTCAATGACCCTACAGGTCTGAAGACCCGCTACGCCCTTCGTGCAAGCACCCAC--------------------------CATCTTTGATGCGAAGGCCGAAGGGGTGCGAACCTAGTGAGCCGCTTCGTGCAAGCACCGACGCCCTACGGGCCC-----------------------------------------------------------------------------------------------------------------------------------------------------------------------------------------------------------------------------------------------------------------------TACGGGCCCAACAGGTCACCCGAAGGTTAACC----------------------------------------------------------------------------------------------------------------------------------------------------------------------------------------------------------------------------------------------------------------------------------------------------TGCAGTTCGAACCGCGCGGGTATAAAAAT--------------------------------------ATACAAGGGCGAATG--------------------------------------------------------------------------------------------------------------------------------------------------------------------------------ACCTAAGTGGAAGAGCCGTGTGATGGGCAACTATCTCGCATGGTTCGACGAGGGCTTTAGTATCTT------------------------------------------------------------------------------------------------------------------------------------------TACTTGGG-----------ACTGCCACCATTATCATTGTGGACGGCTTAGTTAGGGGGAACTCTCCACTCG--
>nad41_II mitochondrial genome
TATGGGCGACCGTTAGTTTGATAACAATGACTAGGATTTTGCTAGAATGAATAGAGATCAGAGCCCACTATCT--------------------------------------------------AGCTGAA---------TAATGATCAACACACTTGACACACCT---------------------------GTGTGGGGAAACCACCCTGCGGGGACAACAGCATGTCATGAAAGGAAATGGCTCAAGA--------GGG--------------------------------------------------------------------------------------------------------------CCTCTTTAACCCA-------------------------------------------------------TTTCCGAGTG-TGAGCCTTACGC------------------------------------------------------------GAAGGCGAATGGG----------------------------------------------------------------------------------------TAATTCGTGAACGTGAGCTGTTTGGTTGGTTAGTGCACCCAATATCTAGGCCACCGC--------------------TGACGTGCG------GAACAGTTATGCTTCTTTAGA--------------------------TGGGTGCTTTATAAGAGC-------------------------------------------------------------------------------------------------------------------------------ATTCAATACAGTGGAAAGG-AAGC---------------------------------------------------------------------------GCCTAACTACGACCTAGTTAAAAT-------------------------------------------------------ACCTATGGAACCGCGCGCCGAAGGCCT--------------------------------------------------------------------------------------------------------------------------------------------------------------------------------------------------------------------------------------------------------------------------------TCAGACACCG----------------CTCGGTGAAGAAGCTTCGCGGGGGACTA-------------------------------------CTCTTGTTATCGATAACCGGTGAACTCTATGGGGTTTTCCAT---------------------------------AACGACTATTTCGGTGCC-------CCCTAGAGGACAGAGTATTCGTAGTAATGTTCAAAA-----TGAAGGAATCAAAGTCGTGCCGACTACGGCCGATAAATAG--------------------------------------------------------------------------CTTGGGTGCTCGAGGACT----------------------------------------------CTCTTGTGT-------------------------------------------------------------------GTCCCGAGCGTTCTC-----------------------------------------------------------------------------------------------------------------------------------------------------------------------------------------------------------------------------------------------------------------------------------------------------------------------------------------------------------------------------------------------------------------------------------------------------------GGTATTGAGGCCCATAC-----------------------------------------------------TCACTAGGCTCGGGCTTCGGGTCAC-------------------------------------------------------------------------------------------------------------------------------------------------------------------------------------TTTGTGACCGAGGGGG---------------------------T------------------------------------------------------------------------------------CTTTTGCTTGCTCAGCAAGCG----------------------------------------------------------------------------------------------------------------------------------------------------------------------------------------------------------------------------------------------------------------------------------------------------------------------------------------------------------------------------------------------GATAACCGGGCGAAAAG--------------CGACCCCGATATTGG----GCTATAGTCCTGGGTCTTCGAGGTCACCCGGCC------------------TAG------------------------------GGGGTTCGC----------------------------------------------------TAAGAACTGAAACTTCTTTGAAGCCTTCGGGTCTTCAGACCCTACAGGTCTGAAGAC-----------------------------------------------------------------CGGGAACCGAAGGTTAACCTGCAGTTCGAACCGCT--------------ACGCCCTTCGGTTCC-----------------------------------------------------------------------------------------------------------------------------------------------------------------------------------------------------------------------------------------------------------------------TTGGCTCTATATATATGAGCTGCAAGTCA-------------------------------------------------------------------------------------------------------------------------------------------------------------------------------------------------------------------------------------------------------------------------------------------------------------TCAAGCGAAGCGGGTCTTCAAAA--------------------------------------CCAGATCGACAAAAG--------------------------------------------------------------------------------------------------------------------------------------------------------------------------------GCTCAAGTTGGGGAGCCGTGTGATGGGTAACTATCTCGCAGGGTTCGGCGAGGGCTTTAGTATTCCA-----------------------------------------------------------------------------------------------------------------------------------------TACTTGGG-----------ACCAT-----------TTCTGGAAAACCTGGTTTGGATGAACTTTCCACTC---
>nad44_II mitochondrial genome
---GGGCGGCCGTAAGGCTTGCATGAGAGTTGAACAAGCTAAATAGATGCGTATCCGGCTGACCTAATTTGAGCTTTTTAAAGGTTAACGTACATCGCGCCCGCTATCCCATAACTAGTAGTGCACTAAGGGGCGAATATGCGCTTCGGTCAACTTGGTGACCTTTCGCTTGCTCCGCGAGCGATCCCCTGGGCGACATAAAAAGCCCTGGCCCTGTAGTTCGCTTGCTCAGCAAGCGAACC-CCAAGGGCCAGGAGCGGTGCTTGGCGGTCTCACGGCTAGGCCGCCGCTCAGCGGTGTTTCGCTGTCGGCCCGAATTCCGCTTTTTATTTTAAAAAGCGGAAAAGCGGACAGTTCGGCCCGAAGCGAACGGTTGCGAACCTAGTGAGCAACCTGGTGAGTTACAAGCGCTTGCTCCACAAGCGAGGAAGGGCCCAAGGCTCTAGGCCCTCCGCCTACAGCTATTCGACCCCCAGCCCAGGTAAGGCCTACATGTTTTCTTCGCAAGTAACCTTCGCCAATGAAGGCCTATGGGGTTACTTGGGCTCCTTCGAGCTTAACGCCCTTGGGCCTACAAGTGCTGGGCACTATTGACGGTGTGGCGAAGCCACCCTATGCCGCATTCATTAGTGAGTACAAGGCGCTGCGCGCTTTGTCCGCTTTGAAAAAGCGGAAGCAGCGCAAGGGTATAACGTGGCAATAATGGGGGTCCGCTATGCGGGTAATCATTGTTTAACAATGCGTCTGACTCTAATTTCAGCCTTAGGGACAATAGCATGCCGGAAAAGCCTGAGGTCCACTTGGGCGAACGTCCAGCATTTCGTGGAATAGCAGTTTATTTGCAAAACCCAATCCAGGCGGATAGAATAAATCCTTGTGACAAAAACGACACTTCCATGATAACAAAAAAAAACACAAAAACAAAACGAGCTATTAGAAAAGAGCTCTTCATATAAGTGAAAAGGGCCGATACCCCCTTATGCTACACCTATGAAATGATCAGAAGTCTTTTCTATAGGCTAGAGGAGGGCCTGGGGCTGTAGCGCTCCGCGGTTGCCGGGTGGTCACCCCTGTTTCGAACTGTAGTGGTCCGGGGTTCGCTCGCGAAGGCTTGCGGTATATTGAAAGGTTGACTTCGTCCACCTCGCATCCAGCTCCAGCGCTTGCTGAGCAAGCGCTGGTCGCTGACCCGAAGTTAAACTTCGGGTCACTTGGTTCGCGAAGGGCAAAGCCCTAGGACCCATGTAGGTCGATGACCGGTTGCGAAGCACACCGTTCCGCCCTTTGCACAACTCACTTCGCTCAAGCAAAAGACTGCCTTTTTCCCCTGCTGTCACACGTGCGCCAGCACCCAGCACGACCCCCCCGCTAACTTTTTGCTTTATAATTCATAATGAGTCAGTGTTTTTCAAAGATAATGAGGCACAACAAGCATGATTC--------------------------AATACCAAGATAAAAAAATAGAGAGATAGTGTACTCTATTTGACCCGCGGG-------------------GTCGCCTTATTCAATGGCTTCACCAGTGAACC-------TTAAAAGTCACTGGGTATCTCTGCTCCATTGATAAGGACTCCCAATGATATGGGAACCTGTCGCGCGACGGCAATCTTCTGTTATGCCAGCGCGAGGCTCCCCCGACTCGTATTCTACTTATTTTTGTGTTTTAAATATCGACGTGCGGAGCGCCCTTAGGCGCCTTATGGCGTGCTAAAGGCATCCATCTTTGTCAAGTTTCCGAAATTGGCCTGGGGCCTATGTCCCGGGTGACCGGAACTGTCTGTGAATTTTCCGTGAACAAATGGTTATAAAATCATTCAAACAGAGCCAGCACCTAGTAGGTGCCAAGGGGATTAAGGTCTCCACGTAATCGTTGTTAATGCGGTAACCCCCCCACCTTTGTGAGGAAAGATCATACCTGGATTCCTTGCAATCAACAACCCCTAGATGGGGCGAAGGTCTTCAACCTTAAGGTTCTTTATCTTCTTTTTTCGGAGGGTCCCGGGGCCTTCGGGGCGCGCGGTGCCTTACACCTGTAAAAGTAACTTCGTGACCGCATGACCGGGAACCGCTGATTCGCAAGCGAATCAGCGGTTCCCGGTCCCCCGTGTAACGTGTAATATGTATTACACACTTGGACTACTTCAGTGAGCCGAGCTCAACTTGAAGCTTACCTCCTCCATATGAGCACTGAGCGCTTCCCTTCTTTTTCCGATTCCGAAGGGGGTAGCAGTGGCTACGCACCGAAAAAATACTAGTTGCTGGTAAAAAAATAAAATTTAACAGAGAACGGTCGGGGTGCTATACAACACTGCAAATTGTATTCCTTATTAGAAAAGGCTACTGAAGACCGAGGCACCACCGCACTCGGTCATCCAGATCTGAGGGCCTATTGGTGGGCTCAGCGGTTTTTAGTGTTGCACGCTATGCGTGCAGGGTGTGCCTCTCGCCTAATAGTGTATGCACTGTGCAAAATCGAACAAATAACCTAGATCGCGCTGCCTTCTAGCTTCTAGTGAGCTGCACCTGCAGACCGAAGGCCCCGGGGGGCGACGCGGTTCCCGTTTACGAGCGAAGCGAGTGACCACCGCTTGTGAAGCTTTACTGTAGGTAGCGGAGCTAGCGTCGGTTATCGTGCGCATAGCGCACGATAACGTGATAGGTTGGCCCCTAGGGCGCTTAGCCTTGCAGGGATTCGCTGGCGAAGCCGAAGCCTTCGGCTTCCATTAGCAACAACGCAAAGTGCTACGCACCCTTCGGTTGCTTGGCGAACTAGTTATACAATACAATTCATGGTTAGGTAGGCGGGGGTTCTTCCCTCGATGGTCTCATGCAGGTACCGGCGAAGCTTAGGTTAACAAAAATGCTGTTAGGGCCTAAGTGGCAGAAGACCCGTAATACTCTTTGTAGAGGAAGGGGTCCAAGTCCCCGTATCTCTTACGGACATATATATAATTCCACGCTCCTAGGTCATATTTTTTAGTGTGTATTAGGCCTGGGGCTCTAGGAGCCGAAGGCTCTTGGGAATGGAAGCCCTTCGCCGAAGCGGCAAGCACCGACAGGTGCTTCATACCCGAAGGCGAAGTTACAGGTTTGAAGACCGGGAACCGAAGGGCTACAGCGGGTGCCGCTGTAGGTGCTTGCCGCTTCGGTTCCCGGTCTGAAGACCTGTAGGGCCCGTAGGGCGTAGCGCCCGTAGGGCCCGTAGGGCGTCGGTGCTTGCCGCTTCGGCCTTCGCATCAAAGATGGTAGGTGCTTGCACCTTCGGTCCTTG-------------------------------TGCTTGCACACAAGTGTGCAAGCACCCTCGA----CGCAAACCGCTTTCGCCCCTCGTGCGAGCACCTACAGCGGCACCCGCTTAGCCCTACAGTTCTTAGCGAACGCAAAGGCCGAAGCGGCAAGCACCTACAGCGGCTCACTAGGTTCGCACCCCTGCTTGGCGGTCTCACGGCGACGCCGCCGCTCAGCGGTTGCCGTTTCCCGCGTTTACCTTGTACTGCGGTGGCGTCCCGCTGTAGCAGGCTCCACAAGGGATAGTTTAGGGACGCTCCACCCTATTGTTAAGAGCAAGTTACGCGGCGTCAAGCATCGAAACATTTTCAGCCTGGCTTCGCAAGCGAAGCCCACTCATAGGTTGTAAAGCTTTTAGAAAATCGGCAGCATGACTTGTACCGCCACGATTGTTCATGCTGTTTCTCGCGCATACTCTTTTTAGACCAATTAAATCGCACGATGCTTGACCATTACGTTATATAGTATGCTGACTGAGTAGAGGCACAAAGACGGGTCACGAATGACGTGAGTTACCTACTCTGATCTATGCAATAGATCGATAACACGCGAGCGGGGAGCGGGGTAAGTCGACGGTTGACGTACGCCGCGTAGCAAAACCTGCCGCCGTGGGCAAATCGATCTCAAGGCGCCTTCTTCGCTTGCTTGGAACATGGGGGACACCGCTTGTGGCTATTGATTGTAACACGCACGCTCCGAAAGGTGCATGGTGTGGTCCCCAATTGGGGGACCCAAAGCCCCAGGGCAGAGCGGTCCCCGATTGTCCAAAAAGGCTTCGCTTATATTCATCTATTAACGAGCCACAGATCTGTGCAAGGGTGCATGGGAAGCCCTGGGGGGCCTGGTCGAAGACTTCGCTCGTGACCCGAAGCCCTTGCCTAGAATTTTTCTTGCATACTCAAATACGACGTTATACTGCTTGCAGCCCGAAGTATAAATACTGTATTCTTGGCGAAGCTGCGGCTTGCTATTATGATCTTCTATGAGTGGGGGTTAATTATATATCGATTGAAGAGCCGTGTGATAGGCAACTATCTTGCGCGGTTCGGTGGGCACTAGAGTAACCCCCAGCTTAGCGAAGCTTTAAATACACAAGCACGAGTAAAGAGCCCACAGACCTTCACATAAGCACAATGCGGTAAGACGATGCCCTTTGACGCTTTGCAGCACCAAAGCGCCTTTAGGCTTTATTAGCGGGCAGCCTTTACATGGATGTCCACGGGCTCTGCCTCCAGTGCTAATGTG--CATTTTAATGGGACTTAAATTTTGACCCAAT
