# Supplementary material for: The inflated mitochondrial genomes of siphonous green algae reflect processes driving expansion of noncoding DNA and proliferation of introns
Source: PeerJ. 2020 Jan 3;8:e8273. doi: 10.7717/peerj.8273 (PMC6944098; doi:10.7717/peerj.8273)
Supplement: Supplemental Information 3 [file peerj-08-8273-s003.zip › 3_alignment.fasta]

>cob1_II mitochondrial genome
GTGTGCCGTTGTGGTCACCATCTCGTTGTTAGGCTATCAGGCTACGTATGAAAAGCGTCTAACCTGCATAGGACGACCAAAGGCGAAGGGCTGCAGGGTAATCGTGCGCGACCTGCACGATTACCCCCTAGGGCGGAGCGGTGTGCTTCGCAACCGGTTAGCTTACTGAGCAAGCGAACTAGTAAGTAACCTGTCGCCGACTAGGCGCAAAAAGGGGCGAAAGGTTGCGAAGCACCTACAGCCGAAGGCCCTCGTGACGATGCAGTAAATCGACTCGGATTTACGCGCCGGTAACGAACGCGTAATAAAGCTCCGACGAGCCCACTTCGTGTGGCCTGTAACATAGCTCTTGGGTGACTTGCTCACCTAAGGATGATGGATAAGATATGTGCAAGCTGGGAAGGTTGACGAATCCGATAGACCGTGAAACCGTTTAAAACTGGACCACGCGGCTTGAGC---------AGGCGCGTGCGAGGGGACATCTGGCTATCTGATATTTATGGCGGATAAACTTGTCGTCTTACCCTCGGGTATCTATGTCCTTGCGCCTTA------------GAATATTCTACTTGGAACAAGGACACTGCGTGGAACCCAGCCCCACATCGCCCGGGATGGTGGTAACTTCGGGAGCTAACCTTGACCAAGGGTATTACAAGTGCGTGAGCAAGGCAGCGGAGG------------------------------------AGCCGAAGGCTCTTGGGAATGGAAACCCTTCGCCGAAGCGGCAAGCACCGGCTTCACACCCGAAGGCCAGGTCTTCAGACCGGGAACCTGCAGTTCGCAAACAACCGAAGCGGCAAGCACCTACAGCGGCACCCGCTTAGCGCTACAGTTCTTAGCGAACGCAAAGGTCCTGCTTGGCGGTCTCACGGCGACGCCGCCGCTCAGCGGTGTGCTTCGCAACCGGTAGCCTCAACCAGGCGAGCCCTTCGCTTGCGTATTCTATCAAGTTGGTGTGCGAACTAGGGCTGGTCACACTCGAATGGGATCATAAAACGGTAACCTGTTCGCTTGCTGTCCGCTTTTTCTTTGAAAAAGCGAAAGCCCTATGTCCATCAACTTGAGTTGATGAGTGGACAATGTAACCTAGTGGCCCGATTGGTTTCGAATCAACTGCATCGAAAGTCAAAGTGGTCACTCGCTCGTTCGCTTGCGGAGCAACCCGTTCTGCTCGCTAACCGCTTCGCGAAGGGGTTACTACAGCCCCAGGTCCTGGCTCACACGCTTTTAATGCACTCATCGCCCGAGAGGGTGCGCCGATAACGGTGGTTGGGGAGGACGGAGGCCCGATAGGAGTGGGAGGAAGGGTCGCCCTTTACTGCAAATTGTAGAAGCCGGAATGACCCGTACAAGCAACCAAGATGGGCTAACCAGTGTTCGGCCCTTACAATAGGAATAGACAAACTCGAACCCGGTGGTACTCTTGCGCTTCGCGCCGGGTAAAAAGTGGCCCCGCTTAGTAACTATCGAAATATACCTTGAATGACTTAACGCGTTGTTTTGTCCACGATTTACCACGCGCGCAGTAGCACGCAAATTTAATTTGCAGTGCGTGCGCTTGTTTATATGCATGGATAGCGAATCTTCGGGGGAACAACGAAAGCGAAGCCGATTGCCCTTGCGCTGCGCTAAGAAGCGCCCAGGGGGAACGAACCTAGTGAGCAACCCCTGCTCGTCGGTTAGGACTTCGCTTGCTTGGCCTGCGAGCCCGAAGGGCGGGCGGAGATGTGCAGAATTCTGGGTCCGAGCGGTATGACGGGCAACTGTCACGTACAGTTCATAGGGCAGGCGCCACCCCTATGGGGTTCCTGACCCCTAC
>nad21_II mitochondrial genome
GTGCGCCGTTGAGGCTA-TATCCCGTTGTTAGG------AACCAAAAAAGGGTCGCTCCTGACCTGCATAGGACGA----------------------------------------ACGTGTGCCCCC--------------------------------------------------------------------------------------------------------------------------------ACGATGCAGTAAATCAACTCGGATTTACGCGCCGGTAACGAACGCGTGATAAAGCTCCGACGAGCCCACTTCGTGTGGCCTGTAACTACCGTCTCGGGCGACTTGATCAACCTAGGGTGACGGAAAAGATAAGTGGATACTGAGTAGGTCAACAAAGCCGAAACGCAGTGAACCCCCCTTACAAAGGGTCGCACGTACTCATCCTTACATCGCGGCGTGCGCGAGGGAAATACTAGCTATTCGAGGTACACCGCGTAT-AACTTGTCGTCTTACCCTCAGGGTTTTATAATCCTTAGAACTATTAGCGCCAAGTGGCTATTTTCTAAGGCACTTGTGC------CGGTACTCAGTTTCATATAGCTTGGGATCATAGCAACCACGGGAGCTAACCCTAACCCGGCCACCAAAAAATGGTCAAGCCAAATTAGGGAGGGCGGAGGCCTAATATTAATATATAGTGGGGAGGTTTATCCAAGGGCTTTCGATGGT-----TTCTCCGATTGCTTAACAAGCGGTGGTTACTCACTAGGCCCTCGGG------------------------CACAAGTTAGCCAACCGCGGAGCCCCCGCAGT-TCGCTGGCCTAGT-------------------------ATCTTGCTTGGCCAGCGAACTGCGGGG--------------------------------------------------CTTCAAGTGGAACTCTTACCCATCTGGTAAACAAAGAAGGGCCAACCA-----------GTTAACGAATTAATCACCACCTCAC--------------GTCTTAGAAAAAGTGCAGGCGCCA----------------------------------------------------------------------------------------------------------------------------------------------------------------------------------------------------------------------------------------------------------------------------------------------------------------------------------------CTGGCCTCTATAGTACAAGCAGAAAGGTT-----------------------------------------------------------------------------TAGCTAATTCAGCTGTACTTTATATGTTTTACAATGTGAGTACCA--------------------------------------------------------------GGGACAACGAGGATGGTCATG-----------------------------------------ACCAGGCCGGTGGTCCCTTTTAAATAGACAAACTACCGCCTGATCACTT-----------------------AATGCGGTTGATTCTGGTGGAGAGCTGTATGACGGGCAACTGTCATGTACAGTTCGGAGGGCAGTCA----CGCTATTAATTAACTGACCCCTAC
