# Supplementary material for: The inflated mitochondrial genomes of siphonous green algae reflect processes driving expansion of noncoding DNA and proliferation of introns
Source: PeerJ. 2020 Jan 3;8:e8273. doi: 10.7717/peerj.8273 (PMC6944098; doi:10.7717/peerj.8273)
Supplement: Supplemental Information 3 [file peerj-08-8273-s003.zip › 4_alignment.fasta]

>atp82_II mitochondrial genome
GTGCGACCCG--------------TTCGCGAGTGAAGC------------------------------GTACGAACTCGCGCATCTATT----------------------------TTATATGAACTGTATCGACCTGAAGG---TGTAAGT-----------------------------------------------------------------------------------------CCTTCCCCCCTTGAGATGGGGTGAAAGCGACGCCCACATGCTAGGG------ATGGCTATG-CCGG------------------------------------------------------------------------------------------------------------------------------------------GCAACTGGTT------------------------------------CCTGTGGCATGAAGCTGGGCGTAAAAG------------------------------------------------GATGAAAGGTCTTAGGAAATGAGGCCTGATGAATCTCGAGCAAAGACGTGAT-----------------------------------------------------------------------------TAGGGACTTTATC-------TCTAAA----------------------------------------------------CATAG-CACCT--------------------------------------------------------------------------AAAAGTGCTACTGATGGCT------------------------------------------------------------------------------AAGCAATTGAGTTGAACTACCTCAA-------------------------------------TATTGAGGTTAGCGTTTG------------------------------------AAGCATCGTAATAAGGAAGCAGGGTT---------TAATATTTCCTGGTCCCAATTT----------------------------------------------------------------------------------------------------------------------------------------------ATTGGGAAGACCCCTGCACTCGGAATATCGAG----------------------------------------------------------------------------------------------------------------------------------GAGGAGCCTGGAGGGGAT-----GCTATTTCATATCACCCTCAATCTCACATTGTGCTCTCGGTGTATAGC----------------AAGAGCCTTCCGGTCTAA-----TTAGGTCGATT------------------CGGAACGGGGAAAGACCCAAAGATTCTTCCT-----------------------------------CATTTATGAGAAGTAGGTGCCAA---------CCA---------------------------ATATCTCTGGGTAGTAGGATGAGATAAAAAGCTAATGCTCCCTTGTAATGAGGTA------------GATATGCTGACGTGTCTCCGCATCACATATAA-------------------------------------------------------------------------------------------------------------------------------TGTGCATGAATGATACTGCGCATAG---------------AGGCCTAAAAGACCTTTGAGTCTAGG-----------------------------------------------------------------------------------------------------ATGAGGGAAATTATT----------------CATAAGTCTCG---------------------------ACATTCAGTTGTGAGCAGAATACCCAAAGCC-------------------------------------------------GAGTTGAAGCCTCTG----------------------------------------------------------------------------------------------------------------------------------------------------------------------------------------------------------------------------------------------------------------------------------------------------------------------------------------------------------------------------------------------------------------------------------------------------------------------------------------------------------------------------------------------AACCTCTTATA-CGTAATGCGAGGAGCTGGATGAAGGGAAACTTTCACGTCCAGTTCTGAAGTAGAGGTAGTGTGGGAGACCCGCTATCGACTATAAC-
>cox18_II mitochondrial genome
GTGTGGTCCG--------------TTCATGGACGAAGCTCCGAACAAAATT---------------CAGAGCGAATCTGTGCACTCATT--------------------------AGTTGAGTGAACTGAGCTGTCATGAGGG---TGAGAACCCGTTG--------------------------CCACAAATGTGGTAGCTATCAA--------------------------------GCCCCTCCCCCCAAAGAAACGGGGTGAACGCTTTGCCCACATGCGTTGGTTCAGTAAGAACACT-CGAGTCAGCGGTTGCTGACC----------------------------------------------------------------------------------------------------------------------CGCGGGGGATGGCT-----------------------------------CCCCAAGGTGTGAAGCTGGGCAAAACGG------------------------------------------------GAAGAAGAGCTCAAGAAGAGGAGTCTTGACGAATCCCAAGCAAGGGCGTGACG--------------------------------------------CCTCCGCCCGCCGGAGC-----------------------------------------------------------------------------------------GCGTCATAA-CATCTCGA----------------------------------------------------------------------AAGAGGTGTTACCGATGGCT------------------------------------------------------------------------------AA-CAATTAAGTGAACCGTGATTA---------------------------------------CCAAGGCTGCCCTTCGGGCAGAACCTCAACAAGAGGGATCATTTGCGATG---ACGCACCGTAATACTCAAACAGGGTTG-------CTAATCTCTTCTTGTCTGAACTC---------------------------TATACTTTTTCGAAAGTTTATT-------------------------------------------GCGTGCTACGCACGCAAGCTAACCTTTTGAGTTCCGAAGACCTTCAATAGCTTTCAGAGACCCCTGCGTTCGGAATATCGGA----------------------------------------------------------------------------------------------------------------------------------CAAGGGCCTAGGGATATG-----TGCATATGGTAT--ATCCCGTTTCTTTGATGTGCCCTCGGTGTAAAGC----------------AGGAGCCTTCCGGCCTAA-----TTATGGCAGTT------------------CGGAACGGAAAAACCTCTAGTGTCTCTTTGTACGTGTGGC-------------------AAAGCTACACGTCTCGAAGCAGGTCGCCAG---------CCGC--------------------------ATGGCACTTGAGTGTAGGATGAGGTAAGAAGCTAATGCCAATCTGTAATAGATTG------------GATACGCCCACGTACCTCCGC------------------------------------------------------------------------------------------------------------------------------------------------------------------------------------------------------------------------------------------------------------------------------------------------------------------------------------AGGC---ACATGCAAAGGTGC------------------------------------------------------------------------------------------------------------------------------------------------------------------------------------------------------------------------------------------------------------------------------------------------------------------------------------------------------------------------------------------------------------------------------------------------------------------------------------------------------------------------------------------------------------------------------------------------------------------------------------------------------------------------------------------CTGCGAGGAGCCGTATGACGGGAAACTGTCACGTACGGTTCTGAATTGGCGGTTAAGAGGGAGACCCTTCGCCGACCATAAC-
>cox32_II mitochondrial genome
-TGCGGCCCG--------------TTCACGGTCAAAGTTTGCATGTAAACG---------------CAAAACGAACCCGTGCGCTCGCCACGGACCGACAAACAT-------CCAAGGCGAGTGAACTGAACTGACATGAGGG---TGAGAATCCGTTG--------------------------CCACAAATGTGGCAGCAATCAA--------------------------------GTCCCTCCCCCCAAAGGAACGGGGTGAAAGCATTATCCACATGCGTCGG------GATGGCACG-CTGGTCGCTCATTACAACCT----------------------------------------------------------------------------------------------------------------------CAAAGTGACTGGCT------------------------------------CTCGAGGTGTGAAGCTGGGTAAAACGG------------------------------------------------AGTGAAGAGTCCAA----AGAATACTCGATGCACTTCTAGCAAGGACGTGACG--------------------------------------------TCTGAGGGCAATGAGTCATACACAAACTCGAGTGGAAAGGTTATT-------GCCAAACCATGAAATTGTTTGTTTTGTTGCCTAAGCAAAGCTCGAAGAGCTTCTACGTCATAGTCGTCTCGT----------------------------------------------------------------------AAGAGGCGCTACCGATGGTT------------------------------------------------------------------------------AA-CGATTGAGTGAACTGTGCTCG---------------------------------------CCCAAGGCGAGCACTCG-----------------------------AATG---ATGCGCCGTAACCGCGAAGCAGGGT---------------------------------------------------------------------------------------------------------------------------------GCTCGCACACACAGCACTCT-----------------------------------ACTCAACGTCCATAGTATTGGA----------------------------------------------------------------------------------------------------------------------------------CAAGGGCCTAGGTATACG------ATATATCGCGT--ATATTGTTCCTTTACTGTGCCCTCGGCGTAAAGCA--------------AAAGGGCCTTCCGGTCCCA------TATGACAGTT------------------CGGAACGGTAAAACCTCTAGTGTCTCTTTTCTGTAGTGACCCTCGTTATACCCAAGTAAGCGGGGGCATACTTCAAAGTAGGTAGCCAG---------CCGT--------------------------ATGGCACTTGAGAGTAGGATGAGGTAAGAAGCTAATGCCAATCTGTAATAGATTG------------GATACGCCCACGTACCTCCGCGTGTTGGGCAAAAATTTTGTATATTTTATTAGCAGACGCACTCGCCACGCTCTGATCTAGACAATAATCAAGAGGCACTGCTACGCCATACTGAAT----AAT---------------GGAAAGATGGGCATTATGAGTGTGTTTGCAAGGGTGTTAGTACGG---------------TTGCGAGCAAGGTCGGGGGGTGCTGA-----------------------------------------------------------------------------------------------------GCAAGCGAAAACACTTCGCAAGC---GAACGCAAAGGCCCCGCTTGGCGG---------TCTCACGGCTAGGGCCGCCCTTCAGCGGTGTTGCTATAGCA-------------------------------------------------GAGAGGTCCCCTTTGGGGGAGCCTTCGCCTT--------------------------------------------------GCACTCTCGGGGTAACGAGCCCTTGGGTGTGCTC--------------------------------------------------------------------------------------------------------------------------G-------------------------------------------------CTTCGCTCGCTCCTGGTTATTCTGT-----------------------------------------GGCTCTCGTACTTTCT--------------------------------------------------------------------------------------------------------------------------------------------------------------------------CAAACCCTTTAC------ACGCGAGGAGCCGTATGAGGCGAAAGTTTCACGTACGGTTTTGTATTAGAGGTGAGGTGGGAGACCCCTTACCTACTATGACG
>rpl61_II mitochondrial genome
GTGTGACAAGAAGTTATGCCTTGTATTGCAGTTGAAGTAT------ATACG---------------AAATATTAGCTAGGTCCTGCGATAT---TCGATAGATTTTACTAGACCAACTCGAGCACACCTAGGTGGTAACACCAGGGTGTGAAACCTCAGGGTCACTCCGAAGCGGCATACCCACATCATCAAGATCACAGCGTCCAGCAGCTCATCTTTTGGCCGGGCGTTTTGCGAAGGCCTTCGCCTGCTGAGCAGCGAACCCGAAGTCCATTGTTCACACCGTGA------AGTGGCGTAGCTCATAGCTTTTCACCATGTGACGCATCAAGCTTGACCTAATCAAATGTTAGCCGAGTCTGTCGGAGAAGCTATACGGCCACGCAAGTGTGGGCCTGCGGCTGTACGCCGCC--------------CTGCTATAGCAGCGCAGGCAATGGCTGCTTCGCGGGCGAAACCCGCAGCACCGCTACAGGGCCTCGGGGTACGGGGCCTGCTAGAGCATTTA-------------------------------------------AAATAGAAAAAGCCAACCAACAATGTTTC---AGAGCTCAGGCGGGGTTGTAACGAACTACGTGAGTTACCGCAAGTGCTTGGCGTAAGAGTACTAGGCGCTAGTAGTAATTAGTCATTTATGACCTAAAATAGAACGGCTGTGAACCCCACTCGCTTCATCAGGGCGCTCTGTGCAGAGCGCAAGCAGGGCTC-AGCGGTTCCCGAACCTTGGTTGTTTGGAGGCCACGTATTTCGGAGTGCTGGGTAACAATGAAAAAGGGCATTGTATAGTAAGGAGTTTAGACCTAGTCCATCAACCTTGCAAAGGCTAGGCCCACGAAAGAACCTAGCCGAACTATTCTTGCAGTTAGGTAGAGCTCCGCCCTAAAATCGTTGTATACAAGCATAAAACTTGGTAAGCCCGTCTGGTGAGGAGCTCGATGGCCAAGCGGTCCCCGGTCCCACTTGTTTTTTTTTCTAGTTTGCTCCCTGCTGGCGCA--------GACCCTATAGTTCGGTCCTATAAGTGATTCCGCTAACCTAGCGACCCCCCACTAAGCTCAGCCTGCGCAAAGCG--------------------------------------------------------AGCAACCCGGCCCCCTGCTCATCGGTTAG-GCCTTGGCTGGCTGAGCAAGCGAACT-----G---------------------CGGGCCTTTGGGCCCCCCGACCTTGGGGCCTAGGGGGAGCCTCCACCGAGGAGGTAACTTACTAGGTGGGTGGCCGGTAACCAGGTCGCCCCCTTTTTTTGTTTGACCTGTTAACCCCCTTCGGGGACTCGGCCGCTCGCTGTGTCTATTAATTGATCGAG---CGAAGGATCAGGTCGTGAGCTGTACCCACATGAGGTCATGGGCGCTCCTGCCTGAGCCTCGAGGTAAGCACAACGCGCACGGTGC-TGCGCGGCAACCTTTAGTGA-----AATCGCTAGTTGCAAATTACACAACATAACAGGCCGGGTAGGACCTCAG---------------------------------------------GTATCGACAGCTTCTAAGACAAGGCTAGTCGTGCTACGAAACGCCATCCGAGTATGAACTCCAGTACCATGCGGGTAGAGGACACCCTAAAAAGCGACTTTCCTTATAGGATCCGCTGTTCGCTAATATCCGTTTTTTTATGTTCTTGCTGTTCTTTTGCGTGGGTCCCTTTTGTGACACTATGCTCGGAAGCACCTAGGGCGTTTG-TATACACTAGCTATCGGGAACCGCTCCGCCCTTCCAGTTACAAAATTAACCCAAGTTTACATAAAGTGCGCGCAGTGAGAATCAAGCACCGAGGGTCCTTGGGTGGCCACCTTCGCTTGCTTTGCAAGCGGAGACCAAGGGCGTTTGCTTAGGTCGCGCGTCATCGTGCGCGGGTAGAGCTAATTTAAATATGTTGGAATGGGTTAATTGGTTGGAGTCTCTAGATGTTTATGCAGAAAAAGTTTCATATAAGCGGAAAGCTCTTAAAACCTCTAAACAATAAGGCCCCAGTGCGCGGGTGGACATTACTCGCGCCTAGGGCCGC-------GAGTCTTGCTGCAGCAACACCCGAGAGCGAGGCGGTTCCCGGTTAATAACACCCGGGGTTTAACTGAGAAGTCCCCGAATGGAGGGCCGTGACCTCTGATGTCTGATGTCTTATGTAGTGCATAAGGCGCGCAATCCAGGGTGAGGTCACTGGTAACGTAGTAACCACTTATGCATGCTCCGCCTAAGTGAAACAGAGAGCAGTAAAATTTTAATGCGCTCGGTTGCAGACAATAGAATGATCTGCCGAGTATATAATATAGCTAAATAGTTTACATTTAGTCAGAGTTAGCACAAAAATGGTATTTGGACCATTGGGTATCTATATCGAATGAGCTCACTTGGGGTTGCACTTCAGGGTGCTCCTGGTAATCTTATTTTGAAGGCTCACCAATTAAGCGAGCCAGAATTAGCCAACTGGGCTTCGCAGGTTGTTACGCGTACATTCACTTGTTCGCTTGCTGTCCGCTTTTTAAAATAAAAAGCGGAATTCGGGGCGAAAGAAGCGCTTTTATTCGCAAGAAAGCAAACACCCGAAGGCTTCGAAGAAGTTACGGGTCGAAGACCCTTCGGTTCCCGCGTCAGCTATGTAGCGCACGGCGCGACCTACATCTTCCA-TAAGATTGCTTGAGCCGTGTGTGATTAAAATCACACGCACGGTTCT--------------TCGGGGGGGTTTAAACCTATCCCAAC-
>nad11_II mitochondrial genome
GTGCGACCTG--------------TTTGCGTATAAGCTAT-TAGCGAAATTGCAGCCGTCGGCAACTGGAGTCTATATGCGGGTTCAACTC---CCGACACGACCTGCGAGGCTCAGGCGAAT--ACTGAACCTTTATAGGAGATATGGCAAGTCGCTGAATTAAAGCAAAAAGGTTCAGTAATATAAGTAATGACGAATCATTTAACGAGTGTAAGCTTGGGTGTCCGGAAGACACACGGTGTAAGCCGTAGGACCAACGGCGCTCAACATAGTATATAAACAGCGGGAACGGGAGGTTGCT-------------------------CACTAGGTTCGCAACCGTTCGCTTCGGGCCGAA-------------------AGCGAAACAAGCACACCGCTTCGCCCTCGTGCCGCCGCTGGCTTCGCAGGGTATCCTAGCAGTAAATGCTATAGTTGT----CGAACGTTTGTCGCGACCT----------TGGTACGAGTTAGGGATGGGGGTAGAGTGCGAATCAGCTGATGCCCTGGTTCGTAAGCATTTTGATCGAGTCATAGGTAGAACTATGTTACAAACTGCGCTGC---ATAGTGTGGCAAAGTTCGCCGTG---------------------------------------------------------------TTACAACCCAATAAAACAC-------------------------------------------------TAGGGCTC-AGCGGTCCCCGTTTTACAA-------------------------GTACTGGTGGTTATGTAAAAAGGGC----------------------------CCGAAGGCCTTACGGGGGGCCGCTACTCA------------------------------------------------------------GCAACCTGCGAACCTAGTGAGCAAGCCCAGCCCAGTGGTCG--------------------------------CTCGCTTTGCTCGTTACCGGGAACCGCT--------GACCCCTTGCGCTG--CGCGCAAGTAAATCCTCTAAAAACCTCA-------CTAAGTATAGCTCGCGTCTAAAGCTTATATCATATATGATTCTGGAACAGGATAACCCTTATGGAGTTCCTTCAGACCTAGCAGTTTGAGTGCAGCTACGCTAGCGAACGCCCTCGCTTGCTTCGCAAGCGAACC-----------------------------CGATATCGAGCCCTCTAGGTTCGCAAGAACGCA---------------------AAGTGCT----------------------TCGCACCCTTCGTTTCCTAGAACCTTCGGCTAAGCTTTGGGACCCGAAGGCT-------TCGAATAAGTTACAGTTCGCAAAAAACCGAAGCGGCAAG-----CACCTACAGCGG--------CACCCGCTCCGCCCTCGCGGAGCTAAGCTTGCGCATAGCGCAAGTTCGGCTTTCCATGCTAAAGGTCTTCGGCCGGTTGCGAAGCACAC------------------------------CGCTTCGC-----------------------------------CAAGCACGGCTCCTAGGGGTCGGCCTGCCAAGCTAT--------------------------ATACTCCATAGGGGCGGGATTTGCCAAAAAGCCAACGCCCTGGTGAAATACGAGG------------GATATGCTGACATGGTCACTCAGAATATTTGCAGAACTAGCATGGGTCACGAACCTAGTGAGTGACCACCGCATTTGTTATTTTGCCATAACACAAGGCCCTTCTTCGCTTTCGGTTGCGAAGT---------------GCACGCTGGTGCGCTGGGAAAGCATCTATGTAAATTCTACACTAGCTACAAGAACAC---ATTCTGGAGAAGGCAATAGATTTTGG-----------------------------------------------------------------------------------------------------ATAAGAAGCATCGTT---------------------------------------------------------------------------------------------------------------------------------------------------------------------------------------------------------------------------------------------------------------------------------------------------------------------------------------------GGCTAATT---ACCGAGTTGGGGTGAACACCTCAATGGG---------------------------------------------------------------------------------GTTCGCTTGTTAAACAAGCGAACCCCCTTCGAAAGATCTCCATAGATTGT-----------------------------TCAGATGCATAATAGAAAAAGCATGTCTTGGTGCACAATAGGGGAAGCGGTCC-CCAGTGTGCAGGCACCCATTTACTATAAA--------------------------------------------------------AATATGCATTTACCGAAATTCTGAGAGGAGCCGTATGAGGTAAAAGCCTCACGTACGGTTTTGAAGCCGAGCCATTTCAGCAATGCCATGGCTTAGGTTAAC-
