# Supplementary material for: The inflated mitochondrial genomes of siphonous green algae reflect processes driving expansion of noncoding DNA and proliferation of introns
Source: PeerJ. 2020 Jan 3;8:e8273. doi: 10.7717/peerj.8273 (PMC6944098; doi:10.7717/peerj.8273)
Supplement: Supplemental Information 3 [file peerj-08-8273-s003.zip › 5_alignment.fasta]

>atp81_II mitochondrial genome
CGTGCGAGGTGTT-----------------AACCAAGATGGATGGCGTATACTCCA------------TCATACCATAAGGGTGGTGTAGAGCAACCGCATTCCCTTTCCTGTTAGCGCTCATATTGAAT---------------------------ATAGGGAGGGCCCTAAAAGCAATGAGGTGAATCGGTAGACC---------------------------------------------------------GATGAAAACTTCTATAAAGGGGCTTCAAAGAGGTGCAACCCTGAGGGGCAATGGGAGAATTCAAAAAAGCCCGTCTTGCTTCATAACAGCAGT-AATCTGGACTACTGGCGCTGTTGC-------------------------------TTTGCAACCATACGACAAACCGAAGTGGGGTCGAAGACCTACGGGGCCCACGCTATTTTGAGAGCCGCTCGGCCCGCTTGCTTGTTCTCTTGCTGAGGCA------GCGAATTCCAAGGACACGGATATCGCCTAAAG----------------------------------------------------------------------------GTGGTCTCTATTTATAAGTTTATGGTGCGCTTC----------------------------ACACACTAGTGTTC-------------------------TTTTGCATGTACGAGCGGTGGGTGCGTCT----TCGAAAATAAAAAACCGTCGCCTGTAGCTAAT------TAAGAAAGTCA---GTCCGTTTGGGGTAAAACCGGATAAATGCGCTAACCTCTCAGTTACTGCGGAGA-----AACAGTTGGCGAAGGGGCACTCACTCTGCTGAACGAGTTTTAAGCCCACCGATGCTTGGCCATAT----------------------TGGGCATGTGGCCCT--------------------------------------------------------------------TTCGCTTGCGAAGTC------------------------GTAAAAAGTCGAAGCAGGCCCCT------------------------------GTGATACACCCGAAGAATTC------------------------------------CTATCCCGGCATCTACTTTGCTGACACC-------------------------------------------------ATCTTGGACAACCACCGGACGACAGGCTAGCATT---------AGAGCAAGCCTGTTGAGGAGGCCCTCAATA---AACGGTTTTTATTGAAATATTCCGCTACGAGGGCTAGGCTTTTTAGCTGGGATAACTTGACTAGACGAATTGAACG-------GGAACCGAAGCGGCAAGCACCTAC----------------------------------------------------------AGCGGCACCCGCTTCGCCC--------TACTCGAGCACTGGGTCTGATCGGTA-----------------------------------------------GATCAATATTATCTAAGCCGCTTGCAGTAGTCTCGGTGACTT---------------------TGCCACACTTGTGCAATAGT------------------------GCAAGGGACCCCCAGGGGGTTGTAGAAGCCGAAGAT----------------------GCATAGGAGGCCCTCGCCCTAGTGGGGTCCAACAGTACCTAGGCCTTCGGCGACCCGGT----------------------------------------------------------------------------------------------------------------------TCCCGGTCATCCACCTGTAGTCCTTGCTGAGCCAGCGAACGTAAAGCTTGCGCAGATCTGCAGCGAAGCCGGACGTACGAGCAGGC-----------------------------GCCTTGCTCTAGACCTTTGGCTGAC-CCTGCTTGATTCTCACTGCGCCCACCGAATAATGCACCCTGTAGGAGCCGTGCTTGGCCAAGCGGTTTGCATTCTCACGGCGACGCCGCCGCTCCGCGGTGTGCTTCGCAACCAGTCATCGGGTTGTCGCTTGCAGAACAAG--------TGAACCGCAGCGCCCATCGAAGAGGGCGAAGGCGAGAGAGTTGT--------------------------------------------------------------------------------------------------------AACTTTGCGCCCCGTTCGCAAAGGTAAAACCACTTCGCAAGCGAAGAATAGCTGCAGCTTGAAGTTCGCTGCATAGGTTCTGGCCTTC----------------------------------------GACCTTCTCCAAAGGCCCCGCAG--------------------------------------------CGCTTATGTTTACTTGGTCAACATAAGGCTAACGCATGAGCCTTTGGTCACGCACACTCATTATTCTACACAACGTAGGGCAACTTACTGCTAAGATGAAAATGCGTGCAAGCCGTAT--------------------------------------------------GATGGGTAACTATCACGTACGGTTACGAGAAGGGGGCCCTGAGGGCGCCGCAATGGTGATTACCCGTT-----GTGATTAGCCGGAAGGGTTTTCTATTCTA-----------------
>nad42_II mitochondrial genome
-GTGCGCCGTGTGCCCTGCAGTTCGTTCGAAACCAAGATCAACTGGGCGTGTCTAAGGGCCTTTGCGCTCGCTCGCGA-----AGCGGTGTGCTTCGCAACCGGTTGCGAACCTAGTGAGCAACCTTCGCTCTTTCGCTTGCTGTCCGCTTTTTAAAATAAAAAGCGGAAAAGCGACCACCGAAGGCCTTGGTTAAACTACTCATCGAGCCTTCTTCCACGCTCTAACAGCACAGGTCCGATGAATAGTTCGCGAAAGGCCGACCTGTTGAATAGGGTGCGTTAGCCTCCGCGCGCATAGCCACCAGTTAGG---------CAGGTC-------TATTCAATGGGTGGTCACTCGCTTCGCTCGTGACCCCCCCCCAATTTTCGCTGCTATTGGGTTAGC---CTCTAGTTTAGTCACTCGAGGT----------GGAGCACCCCGGGGTAACGTGATCCGACCAGAAAGGTCACGTGGAAAAGCAC-TGGGAT-----------------AAAATGTTCGAATGGAACAGGCTATAGGTAGTATGGTTAGTGAACGAAGTTCATCATAGAGGTAAAAAAAGTATTGGTTATGGGGTTGATACATATGACAGCCCGACGATTAAACAACTTATGGGCTTTTGACTCACTTGAACACTAGGACGCTGATGCTCGAACTCGACACAACTGTGTTTAATTGCAGTTCGTGGCAGTTACAAGCTTGGCTTCGAATATGGTCAGGTCG--TTGTGGCCGTTTGTCAGCGAAAGCGATGCGACCTGCACAAGTTATCACGGCCCTAGGTTCAATTATGAAGACG-CCTAGGCGA--------------TATCCATGGCCCCCGGCCGTTCTAATCGA---------------------GATCTAGCCTAATGATCCTAGTCAAGGATTTATGTAAAAATAAAACAACCTATCTCCTAATTGACCACGAACTGCAAAAAGGACCACGGGACAAACCCAATAATCGAGAAATCGTATAGGGTTTTTTCGGAAATTCCATATTAGGCTGTCAAAAGTATGCTGAATTAGCTATAAAGGGTGTACAGGTCACTTTGTGACCCGAATTAAATGGACACTCTAAATTCAATGGGAACCTGCAGTTCGCAACGAATCGCGTAGCAGTCAATTAAACCTTGCTCATCTGCGAAAAGCCCGCTGTATTACCAGCGGGGATTTCTGTACTCTACTTAGATATTTATTTTTGCCAGCTCTACTTTTATTTAATGCTACTGTGCAGCTATTCGCCCGAGTCCTTATACTTTCATAGGATATTTTAGCCCGCCCTTCGGGTGCGTGGCCCCCGAAGGGGCTAGCTTATCCGACCTGCCGTCTAAGCTATGTTGAGTGTGCAGAAGGCGCTTTTTGAGCGAAGCAAATATTCGAAGTGAAGCAGCGAGTAGGCAGCTCTTTTTTTTTTCTTTTTCGTTCAACTGCTGCACGCTACGCGTGCAACTATGGGGTTCATTGGGCACTAATCAGCTAATTTGCCGAAGGGAGTTATTAGATGGTGTCTACATTAATGGCCACCCAACTATTGTATAAGCATAAGCTAGCAGCCTAACAAGTTTATTTGTATTAACCACACTTCAACTATTGTTGTTGAGCTTTTAAGTATTGTCTTTCTTGGTTATGCCCTTTTTACGCAATAGGGAACCGCTGAGCGGCGGCTAGGCCGCGCACGGCTCCCTTGGAGGCACTTAAGCTAGAGCCAGGTGATCCTTGGTTTTTTGCGGTATAATGTGACTTGGCCCGACTTGCCCTCACCGTAAACAAAGGGCCTAGCGGTTCGATCCAAGCAGTAATCCCCTAGTGAGCAACCGCCCTTGCGCTTAAGTTGTGGGCTTAGTAGACGTCATTTATAAAGAGCCTTATGACACTTTAACTGTCACGTATGGTTCGGAGGGCAGTGGCCAGAGGCTCGCTAAATATCTATTGGCTAGC--GTGTAGCAGGCTCCGCCTGCTAGTGAGCTTCTACTAGGCAGCGTGCGCTGCTCACACCGAAGGGCAATAGGGAACCGCTTGGCCATGCTCAACCCCGGTGCGAAGC-ACCACCTGGTTCACTGTTCGCTTGCT---CAGCAAGCTCCCGAAGCCTTTGGCTA----AACGATTAGCTCTTAGTGGGCCCAAATAGT----GCGCTCCGCACACTATTATGGTATGCTCTCTTAGTACTTACGCAATGGGGACCTCACCCCGTTTCTACGTC-----AGCAAGCCGAATGCAAGCCAGGTCGTGGCTTGCCTTTGAGGTGACTCTGCTAATTCTGACAACCGGGCTTCGCAGGCTTCGAAAGCGAAGGGGCCACCAGGTGAATTTACCGAACCCGAAGGCCTCACGAGGCTCCCAGGCCGGTCACGAATGTAAGCACCTTTGTCGAAGCTTGCTCAGCTAGCGAAGGGGCCACCGGGCTTGGCTCCTCCCCCCCCCGAAGGGTGCATGGAAAGCCGAAGGCCAAAGGCCTACAGGTCTTCCTAAAAAGGGTTTCCAGTGGTGGCCAAGGAGCCGTGCTTGGCGGTCTCACGGCTAGGCCGCCGCTCAGCGGTTCCCGTTCAGAGCGAGGCACTCGCTATGACATGCGAAGAAGGCCGTCCACTGATGTGTATAACCTCGATAGAC------CGCGAAGGGCATTCCATGTAAGCCCGATCGCCCGGCACCTTCACTCAACCGAAGTCCACAAGACCACCCCGAAGGGCGAAGCGGTGTGCTTCGCAACCGGTTGCGAACCTGGTG-------AGCAACCTATCTGCGGTTATCCACTACTAGGTGGCTAACCAGCCGTATAAACGGTGCCTCGGCCCCTGACCCCTAC
>rpl161_II mitochondrial genome
-GTGCGCCATTGTGGCTGATGTCTCGTC-------------------------------------------------------GTTGGGGAGCCTGCGTATCGCAAGTAATGCTGACGCCCAGCCTGCAT---------------------------------------AGGACGACAATAAAGTGATGCAGTAAATGAGCT--------------------------------------------------TGAGACAACGACCTGTGTAAACAGGCGTGAAAAGCATCAAGCAAAGAAACACAAGGAGCG---------CGAGCCCTTGAGTTATTCAATAGATGA-GGTCTGGATAGTTAGCGAACTCGCAGCAATTTTCCC--------GATTAGCCTTATTTGAGTGCATACTTCAAAGTGAAA------GAAATAGCAGGAGGTGCCTTGTAACCACTGGAGTTTCCAAGTGAACAAACTT-TTTTGTTGACAAGGCCGCCTCCCTAAGCTTTTAAAATTGACCTACTCTGGGTAG----------------------------------------------------------------------------GACTTCGCAAAATTTGGGCTTTCGGTTCGCTTG------------------------------------CTGTCTGCTTGTTGTCCGCTTTTTAAAATTTTTTAAAATAAAAAGCGGAAAAGCGGATTTCGGGCCGAAAGCGAAAGAGCGAAGCGTGGCCCGAAC------CTGTAAGGCTACGTGCCTTCACAAGGACGAGCTACAAAA--------------CAACCACTGCAAGTG-----TGTAACCAG---------------------AAGTCAGCAATAAACTCGGCGTCTTAGAGTTATGT----------------------TAGTTGGCCGGGTCTTCCACTAATAAC--------------------------------------------------------TCCGGTTGCCAAATG------------------------GCGCAGCTTAATAGTGAACCCTTTCTAAAGAATGCCATTAATTTCAAGAGGGGGTCGTTGGGATAAACGATTC------------------------------------CGCTTGTCGTCCCACCTTTAGGGATTCC-------------------------------------------------CTTTCAGGGGAAAAAATAAGCAAGATCCTGTACT---------CATGTCAGTTTAATCTACGGGATATCAGCAACTATGGGAACTAACCTGATCAACGCGTAGCGTGTAGTGCAGCAAA-GTGTCGGCTGCACTC------------------------AGGAGCAGGGGGGCAGAAGCTCACTATTAGCAT---------------------------------AATAAAGGGGACACTTGGAATCACTCATCTTATTC--------AATTTATTCAATGTTTTATACCAAAA--------------------------------------------------TTGCGCTAGCTAGATGGCTCATGATACATCTGGAAGCTTGAGCAAAAACTCA--------CGTAGTAGCAGGTCAATGGC-------CTAGGGCTGATCAGCGGGCACGCGGTGCCCCAGTCGGTATGTAAGGTCGTGAC-----------------------------------------------------CTGTAGACCAAGGCCCCTAAGG----------AAGGTAATCTCTCGAAGAGTGA------------------------------------GATTTACGAGCAACCCCGGAGGGCC---------------------AAAGGCCGTCCCTAGGGGGCCTGGGGGGAGCCATTATTCGGTTGGCGTTAGCAGCGCTTGATGCTATTGAGTATTTCGCCAGCCCTACGGGTT--------CGATAAGAACTGAAGGTTAGCAAGAACGGGAACCTTTCGCTTGCAAAGCAAGCGATCAGCCTTCGGCTGCTCTTGT---TAGCACATTTCAGGGCAGCCCCTCTT----AAGTATTCCATTTAGTTGCACTGAGATCAC----TCGCTTCGTGTTCAACCATTAAACATTACATGAGAACTCAGAGTGAAGAGG------TGCACTTCACTAAC-----TCGACGTCGAAGATGAGCTAGTCAG----------------------CGCTATTTGTGGTAA-------------------------------------------------GGGCTCATAGTTTAAACATTCTTTTCAGTCAGGCTATGTG-------------------------ACTTCTGACCAAGTAACCCATCATTTTGGGTCT---------------------------------GCTATAACTATACAGG------CAAAGGTGATTTTTTTTAATCACCCATTGAGTGC----------------------------CTCGGGTGTTCGCTTTCAGCCTTGGCCAC-----------TATAACATAGAATGTTCGGTGGCGTGACCGCCACAAAGAGAT------CGCAGGCGGAG---------AGCCGTAT--------------------------------------------------GAACGATAAATTTCATGTACGGTTCGGAGGGCAGTA---------------------------------------------------------------------CCACTGACCCCCAT
